# Supplementary material for: How social exclusion modulates social information processing: A behavioural dissociation between facial expressions and gaze direction
Source: PLoS One. 2018 Apr 4;13(4):e0195100. doi: 10.1371/journal.pone.0195100 (PMC5884539; doi:10.1371/journal.pone.0195100)
Supplement: S4 Table — (XLSX) [file pone.0195100.s004.xlsx]

## Sheet: Foglio1
Random effect	Explained variance	Std Dev
Intercept | Subject	0.023297	0.15263
Emotion [Fear] | Subject	0.001743	0.04175
Emotion [Happiness] | Subject	0.002753	0.05247
Emotion [Sadness] | Subject	0.001377	0.03711
Direction | Subject	0.001539	0.03923
