# Supplementary material for: How social exclusion modulates social information processing: A behavioural dissociation between facial expressions and gaze direction
Source: PLoS One. 2018 Apr 4;13(4):e0195100. doi: 10.1371/journal.pone.0195100 (PMC5884539; doi:10.1371/journal.pone.0195100)
Supplement: S5 Table — (XLSX) [file pone.0195100.s005.xlsx]

## Sheet: Foglio1
Fixed effect
Gender
Direction
Emotion
Task
Exclusion
Gender * Direction
Gender * Emotion
Gender * Task
Gender * Exclusion
Direction * Emotion
Direction * Task
Direction * Exclusion
Emotion * Task
Emotion * Exclusion
Task * Exclusion
Gender * Emotion * Task
Gender * Direction * Task
